# Supplementary material for: A new species of Fuziidae (Insecta, Blattida) from the Inner Mongolia, China
Source: Zookeys. 2012 Aug 28;(217):53–61. doi: 10.3897/zookeys.217.3508 (PMC3433702; doi:10.3897/zookeys.217.3508)
Supplement: XML Treatment for Parvifuzia [file zookeys.217.3508-treatment1.xml]

<!DOCTYPE tp:taxon-treatment
  PUBLIC "-//TaxonX//DTD Taxonomic Treatment Publishing DTD v0 20100105//EN" "tax-treatment-NSO.dtd">
<tp:taxon-treatment xmlns:tp="http://www.plazi.org/taxpub"><tp:treatment-meta><mixed-citation publication-type="journal"><person-group><name><surname>Wei</surname><given-names>Dandan</given-names></name><name><surname>Liang</surname><given-names>Junhui</given-names></name><name><surname>Ren</surname><given-names>Dong</given-names></name></person-group><article-title>A new species of Fuziidae (Insecta, Blattida) from the Inner Mongolia, China</article-title><source>Zookeys</source><day>28</day><month>8</month><year>2012</year><volume>2012</volume><issue>217</issue><fpage>53</fpage><lpage>61</lpage><pub-id pub-id-type="doi">10.3897/zookeys.217.3508</pub-id></mixed-citation></tp:treatment-meta><tp:nomenclature><tp:taxon-name>
                            <tp:taxon-name-part taxon-name-part-type="genus">Parvifuzia</tp:taxon-name-part>
                        <object-id xmlns:xlink="http://www.w3.org/1999/xlink" xlink:type="simple">http://species-id.net/wiki/Parvifuzia</object-id>
								</tp:taxon-name><tp:taxon-authority>Guo &amp; Ren, 2011</tp:taxon-authority></tp:nomenclature><tp:treatment-sec sec-type="Type species"><title>Type species.</title><p><italic><tp:taxon-name>Parvifuzia marsa</tp:taxon-name></italic> Guo &amp; Ren, 2011</p></tp:treatment-sec><tp:treatment-sec sec-type="Other species included"><title>Other species included.</title><p><italic><tp:taxon-name>Parvifuzia brava</tp:taxon-name></italic> Guo &amp; Ren, 2011, and <italic><tp:taxon-name>Parvifuzia peregrina</tp:taxon-name></italic> sp. n.</p></tp:treatment-sec><tp:treatment-sec sec-type="Key to species of the genus Parvifuzia"><title>Key to species of the genus <italic><tp:taxon-name>Parvifuzia</tp:taxon-name></italic></title><table-wrap content-type="key" position="float" orientation="portrait"><table><tbody><tr><td rowspan="1" colspan="1">1</td><td rowspan="1" colspan="1">Apex of wing reaching the middle of the 8<sup>th</sup> abdominal segment</td><td rowspan="1" colspan="1">2</td></tr><tr><td rowspan="1" colspan="1">–</td><td rowspan="1" colspan="1">Apex of wing almost reaching the end of the abdomen</td><td rowspan="1" colspan="1"><italic><tp:taxon-name>Parvifuzia peregrina</tp:taxon-name></italic> sp. n.</td></tr><tr><td rowspan="1" colspan="1">2</td><td rowspan="1" colspan="1">Pronotum quasi-circular, not very wide; forewing M reaching the anterior margin of the wing</td><td rowspan="1" colspan="1"><italic><tp:taxon-name>Parvifuzia marsa</tp:taxon-name></italic> Guo &amp; Ren, 2011</td></tr><tr><td rowspan="1" colspan="1">–</td><td rowspan="1" colspan="1">Pronotum wide, oval, transverse; forewing M reaching the apex margin of the wing</td><td rowspan="1" colspan="1"><italic><tp:taxon-name>Parvifuzia brava</tp:taxon-name></italic> Guo &amp; Ren, 2011</td></tr></tbody></table></table-wrap></tp:treatment-sec></tp:taxon-treatment>
