# Supplementary material for: A new species of Fuziidae (Insecta, Blattida) from the Inner Mongolia, China
Source: Zookeys. 2012 Aug 28;(217):53–61. doi: 10.3897/zookeys.217.3508 (PMC3433702; doi:10.3897/zookeys.217.3508)
Supplement: XML Treatment for Parvifuzia peregrina [file zookeys.217.3508-treatment2.xml]

<!DOCTYPE tp:taxon-treatment
  PUBLIC "-//TaxonX//DTD Taxonomic Treatment Publishing DTD v0 20100105//EN" "tax-treatment-NSO.dtd">
<tp:taxon-treatment xmlns:tp="http://www.plazi.org/taxpub"><tp:treatment-meta><mixed-citation publication-type="journal"><person-group><name><surname>Wei</surname><given-names>Dandan</given-names></name><name><surname>Liang</surname><given-names>Junhui</given-names></name><name><surname>Ren</surname><given-names>Dong</given-names></name></person-group><article-title>A new species of Fuziidae (Insecta, Blattida) from the Inner Mongolia, China</article-title><source>Zookeys</source><day>28</day><month>8</month><year>2012</year><volume>2012</volume><issue>217</issue><fpage>53</fpage><lpage>61</lpage><pub-id pub-id-type="doi">10.3897/zookeys.217.3508</pub-id></mixed-citation></tp:treatment-meta><tp:nomenclature><tp:taxon-name>
                            <tp:taxon-name-part taxon-name-part-type="genus">Parvifuzia</tp:taxon-name-part>
                            <tp:taxon-name-part taxon-name-part-type="species">peregrina</tp:taxon-name-part>
                        <object-id xmlns:xlink="http://www.w3.org/1999/xlink" xlink:type="simple">urn:lsid:zoobank.org:act:64133161-19F9-41EB-A9DD-0D5B94F65A52</object-id>
								<object-id xmlns:xlink="http://www.w3.org/1999/xlink" xlink:type="simple">http://species-id.net/wiki/Parvifuzia_peregrina</object-id>
								</tp:taxon-name><tp:taxon-authority>Wei, Liang &amp; Ren</tp:taxon-authority><tp:taxon-status xmlns:xlink="http://www.w3.org/1999/xlink" xlink:type="simple">sp. n.</tp:taxon-status><xref ref-type="fig" rid="F1">Figs 1</xref><xref ref-type="fig" rid="F2"/><xref ref-type="fig" rid="F3">–3</xref></tp:nomenclature><tp:treatment-sec sec-type="Diagnosis"><title>Diagnosis.</title><p>Apex of wing almost reaching the end of the abdomen, forewing venation with 30–32 veins at margin.</p></tp:treatment-sec><tp:treatment-sec sec-type="Comments"><title>Comments.</title><p><italic><tp:taxon-name>Parvifuzia peregrin</tp:taxon-name></italic>a sp. n. is similar to <italic><tp:taxon-name>Parvifuzia marsa</tp:taxon-name></italic> Guo &amp; Ren, 2011 in the following aspects: small-sized; apex of cerci strongly curved inward and rounded in shape, with a narrow gap at the center; wing venation simple; forewing R strongly curved like waves, CuA almost straight, then curved to posterior wing margin, anal area wide.</p><p>However, <italic><tp:taxon-name>Parvifuzia peregrin</tp:taxon-name></italic>a sp. n. can be easily differentiated from the other two previously described species: apex of wing almost reaching the end of the abdomen in <italic><tp:taxon-name>Parvifuzia peregrin</tp:taxon-name></italic>a sp. n. vs. apex of wing just reaching the middle of the 8<sup>th</sup> abdominal segment; forewing length is longer (forewing length 8.5–8.8 mm in <italic><tp:taxon-name>Parvifuzia peregrin</tp:taxon-name></italic>a sp. n., vs. forewing length 6.3–6.4 mm); and forewing venation with 30–32 veins at margin in <italic><tp:taxon-name>Parvifuzia peregrina</tp:taxon-name></italic> sp. n., vs. forewing venation with 25–27 veins at margin.</p></tp:treatment-sec><tp:treatment-sec sec-type="Description"><title>Description.</title><p>Small-sized, body length about 10.4–10.6 mm (with head), width 2.8–3.1 mm; head small, significantly elongated (length/width= 1.4–1.6 mm/1.3–1.4 mm), antennal socket conspicuous at sides, mouthparts unclear; pronotum length 1.6–1.9 mm, width 2.3–2.7 mm, elliptical, as wide as the body; abdomen 6–7 segments visible, terminal sternum rounded; long cerci has 14 segments and apex of cerci strongly curved inward and rounded in shape, forming a narrow gap at center (<xref ref-type="fig" rid="F3">Fig. 3A</xref>), segments of cerci joined together after the 8<sup>th</sup> segment.</p><p>Forewings (<xref ref-type="fig" rid="F1">Figs 1</xref><xref ref-type="fig" rid="F2">, 2</xref><xref ref-type="fig" rid="F3">, 3B</xref>): length range about 8.5–8.8 mm, width range about 2.6–2.9 mm; narrow, without coloration, with intercalaries and wing venation simple, with 30–32 veins at margin; costal area wide (1/3 width of the wing); Sc simple, curved upward, longer than clavus; R strongly curved like waves and with 9–14 branches, reaching the anterior wing margin; M slightly curved and with 5–7 branches, most posterior branch of M reaching wing apex; CuA almost straight to posterior wing margin and with 5–8 branches; CuP strongly curved and simple; clavus short, less than a third of the wing’s length; A simple, arc bending and with about 4 veins.</p><p><!--PageBreak--><!--PageBreak--><!--PageBreak-->Hind wings: length about 6.5–7.1 mm, width of remigium 2.8–3.5 mm; with intercalaries and without pterostigma; with about 22 veins of remigium; Sc simple, sometimes unclear; R terminating to wing apex, differentiated into darkened R1 with 2–3 branches and Rs with 7–9 branches; M almost straight to posterior wing margin, with 3–5 branches; CuA with about 7 branche<!--PageBreak-->s.</p><p>Legs: length of fore femora 1.16–1.49 mm and tibiae 1.16–1.22 mm, length of mid femora 1.89–1.93 mm and tibiae 1.47–1.56 mm, length of hind femora 2.12–2.19 mm and tibiae 2.59–3.45 mm; legs gradually get longer from the front to the hind legs; mid and hind leg with spines on the tibiae.</p><fig id="F1" position="float" orientation="portrait"><label>Figure 1.</label><caption><p><italic><tp:taxon-name>Parvifuzia peregrina</tp:taxon-name></italic> sp. n. Holotype, CNU-BLA-NN-2011055; Line drawing and photograph. Scale bar = 2 mm.</p></caption><graphic xmlns:xlink="http://www.w3.org/1999/xlink" xlink:href="ZooKeys-217-053-g001.jpg" position="float" orientation="portrait" xlink:type="simple"/></fig><fig id="F2" position="float" orientation="portrait"><label>Figure 2.</label><caption><p><italic><tp:taxon-name>Parvifuzia peregrina</tp:taxon-name></italic> sp. n. Paratype, CNU-BLA-NN-2011057; Line drawing and photograph. Scale bar = 2 mm.</p></caption><graphic xmlns:xlink="http://www.w3.org/1999/xlink" xlink:href="ZooKeys-217-053-g002.jpg" position="float" orientation="portrait" xlink:type="simple"/></fig><fig id="F3" position="float" orientation="portrait"><label>Figure 3.</label><caption><p><italic><tp:taxon-name>Parvifuzia peregrina</tp:taxon-name></italic> sp. n. Paratype, CNU-BLA-NN-2011056 <bold>A</bold> Line drawing and photograph of detail of male paratype terminalia with forceps-like cerci. Scale bar = 1 mm <bold>B</bold> photograph. Scale bar = 2 mm.</p></caption><graphic xmlns:xlink="http://www.w3.org/1999/xlink" xlink:href="ZooKeys-217-053-g003.jpg" position="float" orientation="portrait" xlink:type="simple"/></fig></tp:treatment-sec><tp:treatment-sec sec-type="Materials"><title>Materials.</title><p>Holotype, A completely preserved male specimen, CNU-BLA-NN-2011055. Paratypes, CNU-BLA-NN-2011056, CNU-BLA-NN-2011057.</p></tp:treatment-sec><tp:treatment-sec sec-type="Type locality and horizon"><title>Type locality and horizon.</title><p>Jiulongshan Formation; Daohugou Village, Wuhua Township, Ningcheng County, Inner Mongolia, China; Middle Jurassic.</p></tp:treatment-sec><tp:treatment-sec sec-type="Etymology"><title>Etymology.</title><p>The specific name is derived from the Latin word “<italic>peregrinus</italic>”, (meaning “strange”), for this new species is special for specific characters.</p></tp:treatment-sec></tp:taxon-treatment>
